# Supplementary material for: Three new species of Junghuhnia (Polyporales, Basidiomycota) from China
Source: MycoKeys. 2020 Aug 14;72:1–16. doi: 10.3897/mycokeys.72.51872 (PMC7442768; doi:10.3897/mycokeys.72.51872)
Supplement: XML Treatment for Junghuhnia austrosinensis [file mycokeys.72.51872-treatment1.xml]

<!DOCTYPE tp:taxon-treatment
  PUBLIC "-//TaxonX//DTD Taxonomic Treatment Publishing DTD v0 20100105//EN" "tax-treatment-NSO.dtd">
<tp:taxon-treatment xmlns:tp="http://www.plazi.org/taxpub"><tp:treatment-meta><kwd-group><label>Taxon classification</label><kwd><named-content xmlns:xlink="http://www.w3.org/1999/xlink" content-type="kingdom">Fungi</named-content></kwd><kwd><named-content xmlns:xlink="http://www.w3.org/1999/xlink" content-type="order">Polyporales</named-content></kwd><kwd><named-content xmlns:xlink="http://www.w3.org/1999/xlink" content-type="family">Meruliaceae</named-content></kwd></kwd-group><mixed-citation publication-type="journal"><person-group><name><surname>Du</surname><given-names>Ping</given-names></name><name><surname>Wu</surname><given-names>Fang</given-names></name><name><surname>Tian</surname><given-names>Xue-Mei</given-names></name></person-group><article-title>Three new species of <italic><tp:taxon-name><tp:taxon-name-part taxon-name-part-type="genus" reg="Junghuhnia">Junghuhnia</tp:taxon-name-part></tp:taxon-name></italic> (<tp:taxon-name><tp:taxon-name-part taxon-name-part-type="order">Polyporales</tp:taxon-name-part></tp:taxon-name>, <tp:taxon-name><tp:taxon-name-part taxon-name-part-type="phylum">Basidiomycota</tp:taxon-name-part></tp:taxon-name>) from China</article-title><source>MycoKeys</source><day>14</day><month>8</month><year>2020</year><volume>72</volume><fpage>1</fpage><lpage>16</lpage><pub-id pub-id-type="doi">10.3897/mycokeys.72.51872</pub-id></mixed-citation></tp:treatment-meta><tp:nomenclature><tp:taxon-name><object-id xmlns:xlink="http://www.w3.org/1999/xlink" content-type="arpha" xlink:type="simple">15F5FDA1-02C4-5EB3-8EBF-3082EEB078D2</object-id>
              <tp:taxon-name-part taxon-name-part-type="genus" reg="Junghuhnia">Junghuhnia</tp:taxon-name-part>
              <tp:taxon-name-part taxon-name-part-type="species" reg="austrosinensis">austrosinensis</tp:taxon-name-part>
              <object-id xmlns:xlink="http://www.w3.org/1999/xlink" content-type="mycobank" xlink:type="simple">834502</object-id>
            </tp:taxon-name><tp:taxon-authority>F. Wu, P. Du &amp; X.M. Tian</tp:taxon-authority><tp:taxon-status xmlns:xlink="http://www.w3.org/1999/xlink" xlink:type="simple">sp. nov.</tp:taxon-status><xref ref-type="fig" rid="F2">Figures 2</xref><xref ref-type="fig" rid="F3">, 3</xref></tp:nomenclature><tp:treatment-sec sec-type="etymology" id="SECID0E2DBG"><title>Etymology.</title><p>Refers to the species being collected in the south of China.</p></tp:treatment-sec><tp:treatment-sec sec-type="Basidiomata" id="SECID0EAEBG"><title>Basidiomata.</title><p>Annual, resupinate, soft corky, without odour or taste when fresh, corky when dried, 7 cm length, 4 cm width and 0.4 mm thick at centre. Pore surface white when fresh, cream to buff-yellow when dried; margin distinct, white and nearly 1 mm width; pores round to angular, 9–11 per mm; dissepiments thin, entire. Subiculum cream, paler than tubes, corky when dried, nearly 0.1 mm thick. Tubes concolorous with pore surface, corky, nearly 0.3 mm length.</p><fig id="F2" position="float" orientation="portrait"><object-id xmlns:xlink="http://www.w3.org/1999/xlink" content-type="doi" xlink:type="simple">10.3897/mycokeys.72.51872.figure2</object-id><object-id xmlns:xlink="http://www.w3.org/1999/xlink" content-type="arpha" xlink:type="simple">A4E2F800-8B9B-5639-B635-D66A18D0F11B</object-id><label>Figure 2.</label><caption><p>Basidiomata of <italic><tp:taxon-name><tp:taxon-name-part taxon-name-part-type="genus" reg="Junghuhnia">Junghuhnia</tp:taxon-name-part> <tp:taxon-name-part taxon-name-part-type="species" reg="austrosinensis">austrosinensis</tp:taxon-name-part></tp:taxon-name></italic> (holotype Dai 17540). Scale bar: 10 mm.</p></caption><graphic xmlns:xlink="http://www.w3.org/1999/xlink" xlink:href="mycokeys-72-001-g002.jpg" position="float" orientation="portrait" xlink:type="simple" id="oo_442197.jpg"><uri content-type="original_file" xlink:type="simple">https://binary.pensoft.net/fig/442197</uri></graphic></fig></tp:treatment-sec><tp:treatment-sec sec-type="Hyphal system" id="SECID0E4EBG"><title>Hyphal system.</title><p>Hyphal system dimitic; generative hyphae with clamp connections, skeletal hyphae <abbrev xmlns:xlink="http://www.w3.org/1999/xlink" xlink:title="Melzer’s reagent negative" id="ABBRID0EDFBG" xlink:type="simple">IKI</abbrev>–, <abbrev xmlns:xlink="http://www.w3.org/1999/xlink" xlink:title="cyanophilous in Cotton blue" xlink:type="simple">CB</abbrev>+; tissue unchanged in <abbrev xmlns:xlink="http://www.w3.org/1999/xlink" xlink:title="potassium hydroxide (5%)" id="ABBRID0EHFBG" xlink:type="simple">KOH</abbrev>.</p></tp:treatment-sec><tp:treatment-sec sec-type="Subiculum" id="SECID0ELFBG"><title>Subiculum.</title><p>Dominated by skeletal hyphae; generative hyphae hyaline, thin- to fairly thick walled, rarely branched, 2–3.5 µm in diam.; skeletal hyphae thick-walled with a wide to narrow lumen, flexuous, unbranched, gelatinised, interwoven, 3–4 µm in diam.</p></tp:treatment-sec><tp:treatment-sec sec-type="Tubes" id="SECID0EQFBG"><title>Tubes.</title><p>Trama dominated by skeletal hyphae; generative hyphae hyaline, thin- to fairly thick walled, rarely branched, 2–3 µm in diam.; skeletal hyphae thick-walled with a wide to narrow lumen, unbranched, more or less straight, subparallel amongst the tube, 2.5–3.8 µm in diam. Skeletocystidia clavate, thick-walled, originated from trama, apex covered with crystals, embedded amongst trama and dissepiments or projecting into hymenium, 30–40 × 6–8 µm; smaller skeletocystidia clavate, thick-walled, 14–18 × 5–6 µm. Basidia barrel-shaped, bearing four sterigmata and a basal clamp connection, 7–8 × 4–4.5 µm; basidioles in shape similar to basidia, but smaller.</p></tp:treatment-sec><tp:treatment-sec sec-type="Spores" id="SECID0EVFBG"><title>Spores.</title><p>Basidiospores smooth, ellipsoid, thin-walled, hyaline, <abbrev xmlns:xlink="http://www.w3.org/1999/xlink" xlink:title="Melzer’s reagent negative" id="ABBRID0E2FBG" xlink:type="simple">IKI</abbrev>–, <abbrev xmlns:xlink="http://www.w3.org/1999/xlink" xlink:title="cyanophilous in Cotton blue" xlink:type="simple">CB</abbrev>–, (2.4–)2.5–3(–3.1) × (1.6–)1.7–2(–2.1) µm, W = 1.83 µm, L = 2.83 µm, Q = 1.51 (n = 30/1).</p></tp:treatment-sec><tp:treatment-sec sec-type="material" id="SECID0E6FBG"><title>Materials examined.</title><p>China, Yunnan Province, Jinghong, Virgin Forest Park, on fallen bamboo, 17.VI.2017 Dai 17540 (holotype, BJFC025072, isotype in <named-content xmlns:xlink="http://www.w3.org/1999/xlink" content-type="dwc:institutional_code" xlink:type="simple">IFP</named-content>). Hainan Province, Wuzhishan County, Wuzhishan Forest Park, on fallen angiosperm branch, 9.IX.2019 Dai 17679 (paratype, BJFC025211).</p><fig id="F3" position="float" orientation="portrait"><object-id xmlns:xlink="http://www.w3.org/1999/xlink" content-type="doi" xlink:type="simple">10.3897/mycokeys.72.51872.figure3</object-id><object-id xmlns:xlink="http://www.w3.org/1999/xlink" content-type="arpha" xlink:type="simple">68D20E97-491B-5EBD-AEB1-86DA0317A726</object-id><label>Figure 3.</label><caption><p>Microscopic assessment of <italic><tp:taxon-name><tp:taxon-name-part taxon-name-part-type="genus" reg="Junghuhnia">Junghuhnia</tp:taxon-name-part> <tp:taxon-name-part taxon-name-part-type="species" reg="austrosinensis">austrosinensis</tp:taxon-name-part></tp:taxon-name></italic> structures (drawn from Dai 17540) <bold>a</bold> basidiospores <bold>b</bold> basidia and basidioles <bold>c</bold> cystidioles <bold>d</bold> two kinds of skeletocystidia <bold>e</bold> hyphae from subiculum <bold>f</bold> hyphae from trama.</p></caption><graphic xmlns:xlink="http://www.w3.org/1999/xlink" xlink:href="mycokeys-72-001-g003.jpg" position="float" orientation="portrait" xlink:type="simple" id="oo_442198.jpg"><uri content-type="original_file" xlink:type="simple">https://binary.pensoft.net/fig/442198</uri></graphic></fig></tp:treatment-sec></tp:taxon-treatment>
