# Supplementary material for: Three new species of Junghuhnia (Polyporales, Basidiomycota) from China
Source: MycoKeys. 2020 Aug 14;72:1–16. doi: 10.3897/mycokeys.72.51872 (PMC7442768; doi:10.3897/mycokeys.72.51872)
Supplement: XML Treatment for Junghuhnia nandinae [file mycokeys.72.51872-treatment2.xml]

<!DOCTYPE tp:taxon-treatment
  PUBLIC "-//TaxonX//DTD Taxonomic Treatment Publishing DTD v0 20100105//EN" "tax-treatment-NSO.dtd">
<tp:taxon-treatment xmlns:tp="http://www.plazi.org/taxpub"><tp:treatment-meta><kwd-group><label>Taxon classification</label><kwd><named-content xmlns:xlink="http://www.w3.org/1999/xlink" content-type="kingdom">Fungi</named-content></kwd><kwd><named-content xmlns:xlink="http://www.w3.org/1999/xlink" content-type="order">Polyporales</named-content></kwd><kwd><named-content xmlns:xlink="http://www.w3.org/1999/xlink" content-type="family">Meruliaceae</named-content></kwd></kwd-group><mixed-citation publication-type="journal"><person-group><name><surname>Du</surname><given-names>Ping</given-names></name><name><surname>Wu</surname><given-names>Fang</given-names></name><name><surname>Tian</surname><given-names>Xue-Mei</given-names></name></person-group><article-title>Three new species of <italic><tp:taxon-name><tp:taxon-name-part taxon-name-part-type="genus" reg="Junghuhnia">Junghuhnia</tp:taxon-name-part></tp:taxon-name></italic> (<tp:taxon-name><tp:taxon-name-part taxon-name-part-type="order">Polyporales</tp:taxon-name-part></tp:taxon-name>, <tp:taxon-name><tp:taxon-name-part taxon-name-part-type="phylum">Basidiomycota</tp:taxon-name-part></tp:taxon-name>) from China</article-title><source>MycoKeys</source><day>14</day><month>8</month><year>2020</year><volume>72</volume><fpage>1</fpage><lpage>16</lpage><pub-id pub-id-type="doi">10.3897/mycokeys.72.51872</pub-id></mixed-citation></tp:treatment-meta><tp:nomenclature><tp:taxon-name><object-id xmlns:xlink="http://www.w3.org/1999/xlink" content-type="arpha" xlink:type="simple">DA9EFE51-5E70-5434-853E-3B12CE8362D8</object-id>
              <tp:taxon-name-part taxon-name-part-type="genus" reg="Junghuhnia">Junghuhnia</tp:taxon-name-part>
              <tp:taxon-name-part taxon-name-part-type="species" reg="nandinae">nandinae</tp:taxon-name-part>
              <object-id xmlns:xlink="http://www.w3.org/1999/xlink" content-type="mycobank" xlink:type="simple">833784</object-id>
            </tp:taxon-name><tp:taxon-authority>F. Wu, P. Du &amp; X.M. Tian</tp:taxon-authority><tp:taxon-status xmlns:xlink="http://www.w3.org/1999/xlink" xlink:type="simple">sp. nov.</tp:taxon-status><xref ref-type="fig" rid="F4">Figures 4</xref><xref ref-type="fig" rid="F5">, 5</xref></tp:nomenclature><tp:treatment-sec sec-type="etymology" id="SECID0E6IBG"><title>Etymology.</title><p>Refers to the species growing on <italic><tp:taxon-name><tp:taxon-name-part taxon-name-part-type="genus" reg="Nandina">Nandina</tp:taxon-name-part> <tp:taxon-name-part taxon-name-part-type="species" reg="domestica">domestica</tp:taxon-name-part></tp:taxon-name></italic>.</p></tp:treatment-sec><tp:treatment-sec sec-type="Basidiomata" id="SECID0EQJBG"><title>Basidiomata.</title><p>Annual, resupinate, coriaceous, without odour or taste when fresh, hard corky when dried, 30 cm length, 3 cm width and 1 mm thick. Pore surface flesh-pink when fresh, pink to salmon when dried; margin distinct, white and nearly 3 mm width; pores round to angular, 6–8 per mm; dissepiments thin, entire. Subiculum buff, paler than tubes, corky when dried, nearly 0.5 mm thick. Tubes concolorous with pore surface, corky, nearly 0.5 mm length.</p><fig id="F4" position="float" orientation="portrait"><object-id xmlns:xlink="http://www.w3.org/1999/xlink" content-type="doi" xlink:type="simple">10.3897/mycokeys.72.51872.figure4</object-id><object-id xmlns:xlink="http://www.w3.org/1999/xlink" content-type="arpha" xlink:type="simple">06FEADF4-9374-5B55-BB12-8232587611A6</object-id><label>Figure 4.</label><caption><p>Basidiomata of <italic><tp:taxon-name><tp:taxon-name-part taxon-name-part-type="genus" reg="Junghuhnia">Junghuhnia</tp:taxon-name-part> <tp:taxon-name-part taxon-name-part-type="species" reg="nandinae">nandinae</tp:taxon-name-part></tp:taxon-name></italic> (holotype Dai 21107). Scale bar: 8 cm.</p></caption><graphic xmlns:xlink="http://www.w3.org/1999/xlink" xlink:href="mycokeys-72-001-g004.jpg" position="float" orientation="portrait" xlink:type="simple" id="oo_442199.jpg"><uri content-type="original_file" xlink:type="simple">https://binary.pensoft.net/fig/442199</uri></graphic></fig></tp:treatment-sec><tp:treatment-sec sec-type="Hyphal system" id="SECID0ENKBG"><title>Hyphal system.</title><p>Hyphal system dimitic; generative hyphae with clamp connections, skeletal hyphae <abbrev xmlns:xlink="http://www.w3.org/1999/xlink" xlink:title="Melzer’s reagent negative" id="ABBRID0ETKBG" xlink:type="simple">IKI</abbrev>–, <abbrev xmlns:xlink="http://www.w3.org/1999/xlink" xlink:title="cyanophilous in Cotton blue" xlink:type="simple">CB</abbrev>+; tissue unchanged in <abbrev xmlns:xlink="http://www.w3.org/1999/xlink" xlink:title="potassium hydroxide (5%)" id="ABBRID0EXKBG" xlink:type="simple">KOH</abbrev>.</p></tp:treatment-sec><tp:treatment-sec sec-type="Subiculum" id="SECID0E2KBG"><title>Subiculum.</title><p>Dominated by skeletal hyphae; generative hyphae hyaline, thin-walled, unbranched, 2–3 µm in diam.; skeletal hyphae thick-walled to subsolid, flexuous, unbranched, gelatinised, interwoven, 2.5–4 µm in diam.</p></tp:treatment-sec><tp:treatment-sec sec-type="Tubes" id="SECID0EALBG"><title>Tubes.</title><p>Trama dominated by skeletal hyphae; generative hyphae hyaline, thin-walled, rarely branched, 2–3 µm in diam.; skeletal hyphae thick-walled to subsolid, unbranched, flexuous, more or less gelatinised, interwoven, 2.5–3.5 µm in diam. Skeletocystidia clavate, thick-walled, originated from trama, apex covered with crystals, embedded amongst trama and dissepiments or projecting into hymenium, 22–45 × 6–8 µm. Basidia clavate, bearing four sterigmata and a basal clamp connection, 8–11 × 4–4.6 µm; basidioles in shape similar to basidia, but smaller.</p></tp:treatment-sec><tp:treatment-sec sec-type="Spores" id="SECID0EFLBG"><title>Spores.</title><p>Basidiospores ellipsoid, hyaline, thin-walled, smooth, <abbrev xmlns:xlink="http://www.w3.org/1999/xlink" xlink:title="Melzer’s reagent negative" id="ABBRID0ELLBG" xlink:type="simple">IKI</abbrev>–, <abbrev xmlns:xlink="http://www.w3.org/1999/xlink" xlink:title="cyanophilous in Cotton blue" xlink:type="simple">CB</abbrev>–, (2.5–)2.6–3.2(–3.3) × (1.6–)1.8–2(–2.1) µm, L = 2.97 µm, W = 1.92 µm, Q = 1.54 (n = 60/2).</p></tp:treatment-sec><tp:treatment-sec sec-type="material" id="SECID0EPLBG"><title>Materials examined.</title><p>China, Chongqing, Nanchuan County, Jinfoshan Forest Park, on dead tree of <italic><tp:taxon-name><tp:taxon-name-part taxon-name-part-type="genus" reg="Nandina">Nandina</tp:taxon-name-part> <tp:taxon-name-part taxon-name-part-type="species" reg="domestica">domestica</tp:taxon-name-part></tp:taxon-name></italic>, 1.XI.2019 Dai 21107 (holotype in <named-content xmlns:xlink="http://www.w3.org/1999/xlink" content-type="dwc:institutional_code" xlink:type="simple">BJFC</named-content>, isotype in <named-content xmlns:xlink="http://www.w3.org/1999/xlink" content-type="dwc:institutional_code" xlink:type="simple">IFP</named-content>) and Dai 21108 (paratype in <named-content xmlns:xlink="http://www.w3.org/1999/xlink" content-type="dwc:institutional_code" xlink:type="simple">BJFC</named-content>).</p><fig id="F5" position="float" orientation="portrait"><object-id xmlns:xlink="http://www.w3.org/1999/xlink" content-type="doi" xlink:type="simple">10.3897/mycokeys.72.51872.figure5</object-id><object-id xmlns:xlink="http://www.w3.org/1999/xlink" content-type="arpha" xlink:type="simple">5FA5AD0A-351B-5A1F-9184-03CC63B1F304</object-id><label>Figure 5.</label><caption><p>Microscopic assessment of <italic><tp:taxon-name><tp:taxon-name-part taxon-name-part-type="genus" reg="Junghuhnia">Junghuhnia</tp:taxon-name-part> <tp:taxon-name-part taxon-name-part-type="species" reg="nandinae">nandinae</tp:taxon-name-part></tp:taxon-name></italic> structures (holotype Dai 21107) <bold>a</bold> basidiospores <bold>b</bold> basidia <bold>c</bold> basidioles <bold>d</bold> skeletocystidia <bold>e</bold> hyphae from subiculum <bold>f</bold> hyphae from trama.</p></caption><graphic xmlns:xlink="http://www.w3.org/1999/xlink" xlink:href="mycokeys-72-001-g005.jpg" position="float" orientation="portrait" xlink:type="simple" id="oo_442200.jpg"><uri content-type="original_file" xlink:type="simple">https://binary.pensoft.net/fig/442200</uri></graphic></fig></tp:treatment-sec></tp:taxon-treatment>
