# Supplementary material for: Three new species of Junghuhnia (Polyporales, Basidiomycota) from China
Source: MycoKeys. 2020 Aug 14;72:1–16. doi: 10.3897/mycokeys.72.51872 (PMC7442768; doi:10.3897/mycokeys.72.51872)
Supplement: XML Treatment for Junghuhnia subcollabens [file mycokeys.72.51872-treatment3.xml]

<!DOCTYPE tp:taxon-treatment
  PUBLIC "-//TaxonX//DTD Taxonomic Treatment Publishing DTD v0 20100105//EN" "tax-treatment-NSO.dtd">
<tp:taxon-treatment xmlns:tp="http://www.plazi.org/taxpub"><tp:treatment-meta><kwd-group><label>Taxon classification</label><kwd><named-content xmlns:xlink="http://www.w3.org/1999/xlink" content-type="kingdom">Fungi</named-content></kwd><kwd><named-content xmlns:xlink="http://www.w3.org/1999/xlink" content-type="order">Polyporales</named-content></kwd><kwd><named-content xmlns:xlink="http://www.w3.org/1999/xlink" content-type="family">Meruliaceae</named-content></kwd></kwd-group><mixed-citation publication-type="journal"><person-group><name><surname>Du</surname><given-names>Ping</given-names></name><name><surname>Wu</surname><given-names>Fang</given-names></name><name><surname>Tian</surname><given-names>Xue-Mei</given-names></name></person-group><article-title>Three new species of <italic><tp:taxon-name><tp:taxon-name-part taxon-name-part-type="genus" reg="Junghuhnia">Junghuhnia</tp:taxon-name-part></tp:taxon-name></italic> (<tp:taxon-name><tp:taxon-name-part taxon-name-part-type="order">Polyporales</tp:taxon-name-part></tp:taxon-name>, <tp:taxon-name><tp:taxon-name-part taxon-name-part-type="phylum">Basidiomycota</tp:taxon-name-part></tp:taxon-name>) from China</article-title><source>MycoKeys</source><day>14</day><month>8</month><year>2020</year><volume>72</volume><fpage>1</fpage><lpage>16</lpage><pub-id pub-id-type="doi">10.3897/mycokeys.72.51872</pub-id></mixed-citation></tp:treatment-meta><tp:nomenclature><tp:taxon-name><object-id xmlns:xlink="http://www.w3.org/1999/xlink" content-type="arpha" xlink:type="simple">CD3A9B17-D75D-55B0-AEE4-F8524572E6BC</object-id>
              <tp:taxon-name-part taxon-name-part-type="genus" reg="Junghuhnia">Junghuhnia</tp:taxon-name-part>
              <tp:taxon-name-part taxon-name-part-type="species" reg="subcollabens">subcollabens</tp:taxon-name-part>
              <object-id xmlns:xlink="http://www.w3.org/1999/xlink" content-type="mycobank" xlink:type="simple">834505</object-id>
            </tp:taxon-name><tp:taxon-authority>F. Wu, P. Du &amp; X.M. Tian</tp:taxon-authority><tp:taxon-status xmlns:xlink="http://www.w3.org/1999/xlink" xlink:type="simple">sp. nov.</tp:taxon-status><xref ref-type="fig" rid="F6">Figures 6</xref><xref ref-type="fig" rid="F7">, 7</xref></tp:nomenclature><tp:treatment-sec sec-type="etymology" id="SECID0EEPBG"><title>Etymology.</title><p>Refers to the species similar to <italic><tp:taxon-name><tp:taxon-name-part taxon-name-part-type="genus" reg="Junghuhnia">J.</tp:taxon-name-part> <tp:taxon-name-part taxon-name-part-type="species" reg="collabens">collabens</tp:taxon-name-part></tp:taxon-name></italic>.</p></tp:treatment-sec><tp:treatment-sec sec-type="Basidiomata" id="SECID0EVPBG"><title>Basidiomata.</title><p>Annual, resupinate, coriaceous, without odour or taste when fresh, hard corky when dried, 8 cm length, 3 cm width and 1.5 mm thick. Pore surface pale salmon when fresh, brownish-vinaceous when dried; margin indistinct to almost lacking; pores round to angular, 10–12 per mm; dissepiments thin to fairly thick, entire. Subiculum vinaceous, darker than pores, hard corky when dried, nearly 0.3 mm thick. Tubes vinaceous, distinctly darker than pore surface, rigid, nearly 1.2 mm length.</p><fig id="F6" position="float" orientation="portrait"><object-id xmlns:xlink="http://www.w3.org/1999/xlink" content-type="doi" xlink:type="simple">10.3897/mycokeys.72.51872.figure6</object-id><object-id xmlns:xlink="http://www.w3.org/1999/xlink" content-type="arpha" xlink:type="simple">BB95F963-780B-54C1-B476-ECC9EC0AE417</object-id><label>Figure 6.</label><caption><p>Basidiomata of <italic><tp:taxon-name><tp:taxon-name-part taxon-name-part-type="genus" reg="Junghuhnia">Junghuhnia</tp:taxon-name-part> <tp:taxon-name-part taxon-name-part-type="species" reg="subcollabens">subcollabens</tp:taxon-name-part></tp:taxon-name></italic> (holotype Dai 19345). Bar: 10 mm.</p></caption><graphic xmlns:xlink="http://www.w3.org/1999/xlink" xlink:href="mycokeys-72-001-g006.jpg" position="float" orientation="portrait" xlink:type="simple" id="oo_442201.jpg"><uri content-type="original_file" xlink:type="simple">https://binary.pensoft.net/fig/442201</uri></graphic></fig></tp:treatment-sec><tp:treatment-sec sec-type="Hyphal system" id="SECID0ESQBG"><title>Hyphal system.</title><p>Hyphal system dimitic; generative hyphae with clamp connections and simple septa, skeletal hyphae <abbrev xmlns:xlink="http://www.w3.org/1999/xlink" xlink:title="Melzer’s reagent negative" id="ABBRID0EYQBG" xlink:type="simple">IKI</abbrev>–, <abbrev xmlns:xlink="http://www.w3.org/1999/xlink" xlink:title="cyanophilous in Cotton blue" xlink:type="simple">CB</abbrev>+; tissue unchanged in <abbrev xmlns:xlink="http://www.w3.org/1999/xlink" xlink:title="potassium hydroxide (5%)" id="ABBRID0E3QBG" xlink:type="simple">KOH</abbrev>.</p></tp:treatment-sec><tp:treatment-sec sec-type="Subiculum" id="SECID0EARBG"><title>Subiculum.</title><p>Dominated by skeletal hyphae; generative hyphae hyaline, thin- to fairly thick-walled, frequently branched, 2.5–3 µm in diam.; skeletal hyphae thick-walled with a wide to narrow lumen, flexuous, occasionally branched, more or less gelatinised, interwoven, 2–4 µm in diam.</p></tp:treatment-sec><tp:treatment-sec sec-type="Tubes" id="SECID0EFRBG"><title>Tubes.</title><p>Trama dominated by skeletal hyphae; generative hyphae hyaline, thin- to fairly thick-walled, frequently branched, with both simple septa and clamp connections, simple septa especially common at dissepiment edge, 2–3.2 µm in diam.; skeletal hyphae thick-walled with a wide to narrow lumen, rarely branched, flexuous, more or less gelatinised, interwoven, 2.5–3.5 µm in diam. Skeletocystidia clavate, thick-walled, originated from trama, apex covered with crystals, embedded amongst trama and dissepiments or projecting into hymenium, 35–50 × 6–9 µm. Fusoid cystidioles present, 8–14 × 3.5–2.5 µm; basidia clavate, bearing four sterigmata and a basal clamp connection, 10–12 × 4–5 µm; basidioles in shape similar to basidia, but smaller.</p></tp:treatment-sec><tp:treatment-sec sec-type="Spores" id="SECID0EKRBG"><title>Spores.</title><p>Basidiospores mostly lunate, hyaline, thin-walled, smooth, sometimes with one or two small guttules, <abbrev xmlns:xlink="http://www.w3.org/1999/xlink" xlink:title="Melzer’s reagent negative" id="ABBRID0EQRBG" xlink:type="simple">IKI</abbrev>–, <abbrev xmlns:xlink="http://www.w3.org/1999/xlink" xlink:title="cyanophilous in Cotton blue" xlink:type="simple">CB</abbrev>–, (2.8–)2.9–3.4(–3.5) × (1.5–)1.6–1.8(–1.9) µm, L = 3.12 µm, W = 1.67 µm, Q = 1.87 (n = 30/1).</p></tp:treatment-sec><tp:treatment-sec sec-type="material" id="SECID0EURBG"><title>Materials examined.</title><p>China, Yunnan Province, Yongping County, Baitaishan Forest Park, on rotten angiosperm wood, 7.XI.2018 Dai 19345 (holotype, BJFC027813, isotype in <named-content xmlns:xlink="http://www.w3.org/1999/xlink" content-type="dwc:institutional_code" xlink:type="simple">IFP</named-content>) and Dai 19344 (paratype, BJFC027812).</p><fig id="F7" position="float" orientation="portrait"><object-id xmlns:xlink="http://www.w3.org/1999/xlink" content-type="doi" xlink:type="simple">10.3897/mycokeys.72.51872.figure7</object-id><object-id xmlns:xlink="http://www.w3.org/1999/xlink" content-type="arpha" xlink:type="simple">B6234A88-6859-59A0-87CF-5CCC1D5381FD</object-id><label>Figure 7.</label><caption><p>Microscopic structures of <italic><tp:taxon-name><tp:taxon-name-part taxon-name-part-type="genus" reg="Junghuhnia">Junghuhnia</tp:taxon-name-part> <tp:taxon-name-part taxon-name-part-type="species" reg="subcollabens">subcollabens</tp:taxon-name-part></tp:taxon-name></italic> (holotype Dai 19345) <bold>a</bold> basidiospores <bold>b</bold> basidia and basidioles <bold>c</bold> cystidioles <bold>d</bold> skeletocystidia <bold>e</bold> hyphae and skeletocystidia at dissepiment <bold>f</bold> hyphae from subiculum <bold>g</bold> hyphae from trama.</p></caption><graphic xmlns:xlink="http://www.w3.org/1999/xlink" xlink:href="mycokeys-72-001-g007.jpg" position="float" orientation="portrait" xlink:type="simple" id="oo_442202.jpg"><uri content-type="original_file" xlink:type="simple">https://binary.pensoft.net/fig/442202</uri></graphic></fig></tp:treatment-sec></tp:taxon-treatment>
